# Supplementary material for: Genome-wide identification and in silico analysis of GSTs reveals hormone mediated stress response in saffron
Source: Front Plant Sci. 2026 Jan 9;16:1676384. doi: 10.3389/fpls.2025.1676384 (PMC12827570; doi:10.3389/fpls.2025.1676384)
Supplement: Supplementary Table 1 — Genomic information of Crocus sativus GST genes. [file Table1.xlsx]

## Sheet: Sheet1
Genomic Information of Crocus sativus GST Genes
Gene ID	Gene Name	Chromosome	Start	End	Strand	Number of amino acid
Csativus04128.1	CsGST1	chr1	462873089	462873148	-	223
Csativus04129.1	CsGST2	chr1	462959980	462959997	-	222
Csativus04138.1	CsGST3	chr1	463619763	463619780	-	222
Csativus10368.1	CsGST4	chr1	910689701	910689850	-	216
Csativus10416.1	CsGST5	chr1	912984330	912984479	+	216
Csativus17121.1	CsGST6	chr2	597818946	597819254	-	227
Csativus17122.1	CsGST7	chr2	597843344	597843652	-	224
Csativus18365.1	CsGST8	chr2	773773636	773773652	+	241
Csativus27727.1	CsGST9	chr4	81083192	81083500	+	224
Csativus27729.1	CsGST10	chr4	81137265	81137585	+	229
Csativus27753.1	CsGST11	chr4	82344175	82344495	+	229
Csativus35018.1	CsGST12	chr5	86169401	86169613	-	325
Csativus35622.1	CsGST13	chr5	113650080	113650403	-	222
Csativus35627.1	CsGST14	chr5	114154653	114154976	+	222
Csativus35632.1	CsGST15	chr5	114434056	114434379	+	222
Csativus37655.1	CsGST16	chr5	218776341	218776415	+	312
Csativus37658.1	CsGST17	chr5	218903764	218904047	-	329
Csativus37944.1	CsGST18	chr5	236321642	236321716	-	353
Csativus40192.1	CsGST19	chr5	446655562	446655626	-	230
Csativus40194.1	CsGST20	chr5	446835134	446835198	-	230
Csativus44641.1	CsGST21	chr6	184916319	184916585	-	343
Csativus44642.1	CsGST22	chr6	184927146	184927578	-	317
Csativus46313.1	CsGST23	chr6	342489345	342489653	+	227
Csativus47447.1	CsGST24	chr6	436336800	436337123	-	222
Csativus47456.1	CsGST25	chr6	436863836	436864159	-	222
Csativus47470.1	CsGST26	chr6	438048872	438049195	+	209
Csativus50965.1	CsGST27	chr7	226699330	226699394	+	230
Csativus53635.1	CsGST28	chr8	1757987	1758295	-	224
Csativus53807.1	CsGST29	chr8	7926429	7926794	+	224

## Sheet: Sheet2
Sequence logos for the C-terminal and N-terminal regions of GST proteins
			Sequence logos for the C-terminal and N-terminal regions of GST proteins, depicting amino acid distribution and frequency, emphasizing the conservation and variation critical for GST function and structure.

## Sheet: Sheet3
Genes from different Plant Species for Phylogenetic Tree
Gene-ID	Species	Gene Name
XP_071683746.1	Lolium perenne	LpGST1
NP_001105628.1	Zea mays	ZmGST1
XP_066315855.1	Miscanthus floridulus	MfGST1
XP_066315851.1	Miscanthus floridulus	MfGST2
BAC81649.1	Pisum sativum	PsGST1
AAY17565.1	Noccaea caerulescens	NcGST1
ABU56005.1	Dasypyrum villosum	DvGST1
ADC92285.1	Pinus brutia	PbGST1
AFY26875.1	Ipomoea batatas	IbGST1
AAD09190.1	Triticum aestivum	TaGST1
ADZ05465.1	Pyrus pyrifolia	PpGST1
CCO25537.1	Lolium rigidum	LrGST1
AIC33066.1	Elaeis guineensis	EgGST1
ALH06514.1	Hordeum vulgare	HvGST1
ALP06094.1	Ipomoea batatas	IbGST2
ABQ12734.1	Oryza sativa Indica	OsGST1
NP_001234222.1	Solanum lycopersicum	SlGST1
QRC47950.1	Centaurea cyanus	CcGST1
QGP73790.1	Sedum alfredii	SaGST1
QFP40004.1	Allium sativum	AsGST1
QEA68989.1	Populus ussuriensis	PuGST1
AAQ01154.1	Oryza sativa Indica	OsGST2
NP_001234222.1	Solanum lycopersicum	SlGST2
AAR26528.1	Glycine max	GmGST1
NP_001238691.1	Glycine max	GmGST2
ULR16449.1	Picea glauca	PgGST1
AMY26595.1	Solanum elaeagnifolium	SeGST1
AEE36099.1	Arabidopsis thaliana	AtGST1
NP_565178.1	Arabidopsis thaliana	AtGST2
CAA10662.1	Arabidopsis thaliana	AtGST3
CAC36895.1	Arabidopsis thaliana	AtGST4
CAA72973.1	Arabidopsis thaliana	AtGST5
AEE29554.1	Arabidopsis thaliana	AtGST6
ABG90381.2	Caragana korshinskii	CkGST1
