# Supplementary material for: Genome-wide identification and in silico analysis of GSTs reveals hormone mediated stress response in saffron
Source: Front Plant Sci. 2026 Jan 9;16:1676384. doi: 10.3389/fpls.2025.1676384 (PMC12827570; doi:10.3389/fpls.2025.1676384)
Supplement: Supplementary Table 2 — Glutathione S-transferase genes in Crocus sativus. [file Table2.xlsx]

## Sheet: Sheet1
Glutathione S-Transferase Genes in C. sativus
Query	Pfam	Position(Independent E-value)	Description
CsGST1	GST_N_3	13..90(4.4e-15)	PF13417, Glutathione S-transferase, N-terminal domain
CsGST1	GST_N	10..84(5.1e-14)	PF02798, Glutathione S-transferase, N-terminal domain
CsGST1	GST_N_2	19..85(1.3e-13)	PF13409, Glutathione S-transferase, N-terminal domain
CsGST1	GST_C_2	143..196(6.1e-05)	PF13410, Glutathione S-transferase, C-terminal domain
CsGST1	GST_C_3	131..205(5e-05)	PF14497, Glutathione S-transferase, C-terminal domain
CsGST1	GST_C	144..204(0.32)	PF00043, Glutathione S-transferase, C-terminal domain
CsGST2	GST_N	10..83(9.1e-17)	PF02798, Glutathione S-transferase, N-terminal domain
CsGST2	GST_N_2	19..84(3.5e-15)	PF13409, Glutathione S-transferase, N-terminal domain
CsGST2	GST_N_3	13..89(6.3e-15)	PF13417, Glutathione S-transferase, N-terminal domain
CsGST2	GST_C_2	142..200(1.5e-06)	PF13410, Glutathione S-transferase, C-terminal domain
CsGST2	GST_C_3	131..207(0.0001)	PF14497, Glutathione S-transferase, C-terminal domain
CsGST2	GST_C	131..205(0.082)	PF00043, Glutathione S-transferase, C-terminal domain
CsGST3	GST_N	10..83(3.4e-17)	PF02798, Glutathione S-transferase, N-terminal domain
CsGST3	GST_N_2	19..84(2.4e-15)	PF13409, Glutathione S-transferase, N-terminal domain
CsGST3	GST_N_3	13..89(8e-15)	PF13417, Glutathione S-transferase, N-terminal domain
CsGST3	GST_C_2	142..200(1.5e-06)	PF13410, Glutathione S-transferase, C-terminal domain
CsGST3	GST_C_3	131..207(0.0001)	PF14497, Glutathione S-transferase, C-terminal domain
CsGST3	GST_C	131..205(0.082)	PF00043, Glutathione S-transferase, C-terminal domain
CsGST4	GST_N	3..77(1e-21)	PF02798, Glutathione S-transferase, N-terminal domain
CsGST4	GST_C	110..204(4.6e-17)	PF00043, Glutathione S-transferase, C-terminal domain
CsGST4	GST_N_2	12..77(8.4e-12)	PF13409, Glutathione S-transferase, N-terminal domain
CsGST4	GST_N_3	7..81(1.8e-11)	PF13417, Glutathione S-transferase, N-terminal domain
CsGST4	GST_C_3	141..208(9.7e-07)	PF14497, Glutathione S-transferase, C-terminal domain
CsGST4	GST_C_2	139..196(1.1e-05)	PF13410, Glutathione S-transferase, C-terminal domain
CsGST5	GST_N	3..77(2.4e-20)	PF02798, Glutathione S-transferase, N-terminal domain
CsGST5	GST_C	110..204(5.1e-17)	PF00043, Glutathione S-transferase, C-terminal domain
CsGST5	GST_N_2	12..77(8.1e-11)	PF13409, Glutathione S-transferase, N-terminal domain
CsGST5	GST_N_3	7..81(9.4e-11)	PF13417, Glutathione S-transferase, N-terminal domain
CsGST5	GST_C_3	141..208(1e-06)	PF14497, Glutathione S-transferase, C-terminal domain
CsGST5	GST_C_2	139..196(1.2e-05)	PF13410, Glutathione S-transferase, C-terminal domain
CsGST6	GST_N	3..75(1.2e-18)	PF02798, Glutathione S-transferase, N-terminal domain
CsGST6	GST_N_3	6..79(3e-17)	PF13417, Glutathione S-transferase, N-terminal domain
CsGST6	GST_N_2	11..75(1.1e-12)	PF13409, Glutathione S-transferase, N-terminal domain
CsGST6	GST_C_2	117..192(2.5e-08)	PF13410, Glutathione S-transferase, C-terminal domain
CsGST6	GST_C	97..196(9.7e-07)	PF00043, Glutathione S-transferase, C-terminal domain
CsGST6	GST_C_7	115..179(1.3e-06)	PF22041, Glutathione S-transferase, C-terminal domain
CsGST6	GST_C_3	129..201(0.046)	PF14497, Glutathione S-transferase, C-terminal domain
CsGST7	GST_N	3..75(3.7e-17)	PF02798, Glutathione S-transferase, N-terminal domain
CsGST7	GST_N_3	6..78(5.8e-17)	PF13417, Glutathione S-transferase, N-terminal domain
CsGST7	GST_N_2	11..75(8.5e-14)	PF13409, Glutathione S-transferase, N-terminal domain
CsGST7	GST_C_2	118..193(1.8e-07)	PF13410, Glutathione S-transferase, C-terminal domain
CsGST7	GST_C_7	114..194(1.9e-07)	PF22041, Glutathione S-transferase, C-terminal domain
CsGST7	GST_C	96..196(1.6e-05)	PF00043, Glutathione S-transferase, C-terminal domain
CsGST7	CLIC-like_N	12..76(0.024)	PF22441, CLIC-like N-terminal domain
CsGST7	GST_C_3	135..202(0.03)	PF14497, Glutathione S-transferase, C-terminal domain
CsGST7	GST_C_8	147..209(0.33)	PF22119, Glutathione S-transferase, C-terminal domain
CsGST8	GST_N_3	33..109(2.9e-18)	PF13417, Glutathione S-transferase, N-terminal domain
CsGST8	GST_N_2	38..104(7e-16)	PF13409, Glutathione S-transferase, N-terminal domain
CsGST8	GST_C_2	149..212(1.7e-11)	PF13410, Glutathione S-transferase, C-terminal domain
CsGST8	GST_C_5	147..210(8.2e-07)	PF16865, Glutathione S-transferase, C-terminal domain
CsGST8	CLIC-like_N	39..107(0.00017)	PF22441, CLIC-like N-terminal domain
CsGST8	GST_C	147..216(0.00015)	PF00043, Glutathione S-transferase, C-terminal domain
CsGST8	GST_N	32..103(0.0025)	PF02798, Glutathione S-transferase, N-terminal domain
CsGST9	GST_N	3..75(1.2e-16)	PF02798, Glutathione S-transferase, N-terminal domain
CsGST9	GST_N_3	6..78(3.1e-15)	PF13417, Glutathione S-transferase, N-terminal domain
CsGST9	GST_N_2	11..76(1.2e-11)	PF13409, Glutathione S-transferase, N-terminal domain
CsGST9	GST_C_2	117..192(5.5e-07)	PF13410, Glutathione S-transferase, C-terminal domain
CsGST9	GST_C_7	116..172(1.5e-06)	PF22041, Glutathione S-transferase, C-terminal domain
CsGST9	GST_C	114..196(0.0002)	PF00043, Glutathione S-transferase, C-terminal domain
CsGST9	GST_C_3	127..202(0.044)	PF14497, Glutathione S-transferase, C-terminal domain
CsGST10	GST_N	8..78(2.7e-17)	PF02798, Glutathione S-transferase, N-terminal domain
CsGST10	GST_N_3	10..79(6e-14)	PF13417, Glutathione S-transferase, N-terminal domain
CsGST10	GST_N_2	16..79(1.5e-10)	PF13409, Glutathione S-transferase, N-terminal domain
CsGST10	GST_C	100..200(1.9e-07)	PF00043, Glutathione S-transferase, C-terminal domain
CsGST10	GST_C_2	140..197(2.5e-07)	PF13410, Glutathione S-transferase, C-terminal domain
CsGST10	GST_C_7	120..175(7.1e-05)	PF22041, Glutathione S-transferase, C-terminal domain
CsGST10	GST_C_3	117..205(0.074)	PF14497, Glutathione S-transferase, C-terminal domain
CsGST11	GST_N	8..78(3.3e-17)	PF02798, Glutathione S-transferase, N-terminal domain
CsGST11	GST_N_3	10..79(4.3e-13)	PF13417, Glutathione S-transferase, N-terminal domain
CsGST11	GST_N_2	16..79(4e-10)	PF13409, Glutathione S-transferase, N-terminal domain
CsGST11	GST_C_2	140..197(2.5e-07)	PF13410, Glutathione S-transferase, C-terminal domain
CsGST11	GST_C	100..200(2.2e-07)	PF00043, Glutathione S-transferase, C-terminal domain
CsGST11	GST_C_7	120..175(7.1e-05)	PF22041, Glutathione S-transferase, C-terminal domain
CsGST11	CLIC-like_N	18..82(0.071)	PF22441, CLIC-like N-terminal domain
CsGST11	GST_C_3	117..198(0.13)	PF14497, Glutathione S-transferase, C-terminal domain
CsGST12	GST_C_2	203..271(1.2e-13)	PF13410, Glutathione S-transferase, C-terminal domain
CsGST12	GST_N_2	48..154(7.2e-09)	PF13409, Glutathione S-transferase, N-terminal domain
CsGST12	GST_C	196..275(3.9e-07)	PF00043, Glutathione S-transferase, C-terminal domain
CsGST12	GST_C_3	208..276(4.3e-06)	PF14497, Glutathione S-transferase, C-terminal domain
CsGST12	GST_C_6	212..274(0.00059)	PF17171, Glutathione S-transferase, C-terminal domain
CsGST12	GST_C_7	204..251(0.12)	PF22041, Glutathione S-transferase, C-terminal domain
CsGST12	Arc1p_N_like	212..245(0.15)	PF21972, Nuclear-export cofactor Arc1p
CsGST13	GST_N	9..79(4.2e-19)	PF02798, Glutathione S-transferase, N-terminal domain
CsGST13	GST_N_3	10..79(1.2e-15)	PF13417, Glutathione S-transferase, N-terminal domain
CsGST13	GST_N_2	16..79(1.3e-14)	PF13409, Glutathione S-transferase, N-terminal domain
CsGST13	GST_C	122..196(2.2e-12)	PF00043, Glutathione S-transferase, C-terminal domain
CsGST13	GST_C_2	123..188(3.9e-09)	PF13410, Glutathione S-transferase, C-terminal domain
CsGST13	GST_C_3	122..200(0.0015)	PF14497, Glutathione S-transferase, C-terminal domain
CsGST13	GST_C_7	119..167(0.016)	PF22041, Glutathione S-transferase, C-terminal domain
CsGST13	GST_C_6	134..188(0.12)	PF17171, Glutathione S-transferase, C-terminal domain
CsGST13	CLIC-like_N	16..80(0.13)	PF22441, CLIC-like N-terminal domain
CsGST13	GST_C_5	120..195(0.11)	PF16865, Glutathione S-transferase, C-terminal domain
CsGST14	GST_N	9..79(4.2e-19)	PF02798, Glutathione S-transferase, N-terminal domain
CsGST14	GST_N_3	10..79(1.2e-15)	PF13417, Glutathione S-transferase, N-terminal domain
CsGST14	GST_N_2	16..79(1.3e-14)	PF13409, Glutathione S-transferase, N-terminal domain
CsGST14	GST_C	122..196(2.4e-12)	PF00043, Glutathione S-transferase, C-terminal domain
CsGST14	GST_C_2	123..188(2.5e-09)	PF13410, Glutathione S-transferase, C-terminal domain
CsGST14	GST_C_3	122..200(0.0003)	PF14497, Glutathione S-transferase, C-terminal domain
CsGST14	GST_C_7	120..167(0.017)	PF22041, Glutathione S-transferase, C-terminal domain
CsGST14	GST_C_6	134..188(0.11)	PF17171, Glutathione S-transferase, C-terminal domain
CsGST14	CLIC-like_N	16..80(0.13)	PF22441, CLIC-like N-terminal domain
CsGST14	GST_C_5	120..195(0.12)	PF16865, Glutathione S-transferase, C-terminal domain
CsGST15	GST_N	9..79(8.5e-19)	PF02798, Glutathione S-transferase, N-terminal domain
CsGST15	GST_N_3	10..79(7.9e-16)	PF13417, Glutathione S-transferase, N-terminal domain
CsGST15	GST_N_2	16..79(3.5e-15)	PF13409, Glutathione S-transferase, N-terminal domain
CsGST15	GST_C	122..196(2.2e-12)	PF00043, Glutathione S-transferase, C-terminal domain
CsGST15	GST_C_2	123..188(3.9e-09)	PF13410, Glutathione S-transferase, C-terminal domain
CsGST15	GST_C_3	122..200(0.0015)	PF14497, Glutathione S-transferase, C-terminal domain
CsGST15	GST_C_7	119..167(0.016)	PF22041, Glutathione S-transferase, C-terminal domain
CsGST15	CLIC-like_N	16..80(0.093)	PF22441, CLIC-like N-terminal domain
CsGST15	GST_C_6	134..188(0.12)	PF17171, Glutathione S-transferase, C-terminal domain
CsGST15	GST_C_5	120..195(0.11)	PF16865, Glutathione S-transferase, C-terminal domain
CsGST16	GST_N_3	104..180(8.4e-19)	PF13417, Glutathione S-transferase, N-terminal domain
CsGST16	GST_N_2	109..175(2e-16)	PF13409, Glutathione S-transferase, N-terminal domain
CsGST16	GST_C_2	220..283(6.9e-11)	PF13410, Glutathione S-transferase, C-terminal domain
CsGST16	GST_C	219..287(7.4e-06)	PF00043, Glutathione S-transferase, C-terminal domain
CsGST16	CLIC-like_N	110..177(1e-05)	PF22441, CLIC-like N-terminal domain
CsGST16	GST_C_5	220..282(2.5e-05)	PF16865, Glutathione S-transferase, C-terminal domain
CsGST16	GST_N	103..173(0.0022)	PF02798, Glutathione S-transferase, N-terminal domain
CsGST16	GST_C_3	221..290(0.01)	PF14497, Glutathione S-transferase, C-terminal domain
CsGST17	GST_N_3	121..197(9.3e-19)	PF13417, Glutathione S-transferase, N-terminal domain
CsGST17	GST_N_2	126..192(2.2e-16)	PF13409, Glutathione S-transferase, N-terminal domain
CsGST17	GST_C_2	237..300(7.7e-11)	PF13410, Glutathione S-transferase, C-terminal domain
CsGST17	GST_C	236..304(7.9e-06)	PF00043, Glutathione S-transferase, C-terminal domain
CsGST17	CLIC-like_N	127..194(1.1e-05)	PF22441, CLIC-like N-terminal domain
CsGST17	GST_C_5	238..299(2.8e-05)	PF16865, Glutathione S-transferase, C-terminal domain
CsGST17	GST_N	120..190(0.0024)	PF02798, Glutathione S-transferase, N-terminal domain
CsGST17	GST_C_3	239..307(0.012)	PF14497, Glutathione S-transferase, C-terminal domain
CsGST18	GST_C_2	231..299(1.4e-12)	PF13410, Glutathione S-transferase, C-terminal domain
CsGST18	GST_N_2	76..182(4e-09)	PF13409, Glutathione S-transferase, N-terminal domain
CsGST18	GST_C	224..300(7.8e-06)	PF00043, Glutathione S-transferase, C-terminal domain
CsGST18	GST_C_3	236..303(5.9e-05)	PF14497, Glutathione S-transferase, C-terminal domain
CsGST18	GST_C_6	240..302(0.0019)	PF17171, Glutathione S-transferase, C-terminal domain
CsGST18	Arc1p_N_like	240..273(0.17)	PF21972, Nuclear-export cofactor Arc1p
CsGST18	GST_C_7	232..279(0.14)	PF22041, Glutathione S-transferase, C-terminal domain
CsGST19	GST_N	1..75(1.9e-15)	PF02798, Glutathione S-transferase, N-terminal domain
CsGST19	GST_N_2	14..75(2.2e-10)	PF13409, Glutathione S-transferase, N-terminal domain
CsGST19	GST_N_3	7..80(3.2e-10)	PF13417, Glutathione S-transferase, N-terminal domain
CsGST19	GST_C_2	136..202(0.00085)	PF13410, Glutathione S-transferase, C-terminal domain
CsGST19	GST_C_3	133..205(0.00087)	PF14497, Glutathione S-transferase, C-terminal domain
CsGST20	GST_N	1..75(2.8e-16)	PF02798, Glutathione S-transferase, N-terminal domain
CsGST20	GST_N_2	14..75(6.2e-11)	PF13409, Glutathione S-transferase, N-terminal domain
CsGST20	GST_N_3	7..80(1.8e-10)	PF13417, Glutathione S-transferase, N-terminal domain
CsGST20	GST_C_2	136..202(0.00085)	PF13410, Glutathione S-transferase, C-terminal domain
CsGST20	GST_C_3	133..205(0.00087)	PF14497, Glutathione S-transferase, C-terminal domain
CsGST21	GST_C_2	221..289(7.6e-14)	PF13410, Glutathione S-transferase, C-terminal domain
CsGST21	GST_N_2	66..172(1.7e-08)	PF13409, Glutathione S-transferase, N-terminal domain
CsGST21	GST_C	215..293(3.3e-06)	PF00043, Glutathione S-transferase, C-terminal domain
CsGST21	GST_C_3	230..294(3.5e-06)	PF14497, Glutathione S-transferase, C-terminal domain
CsGST21	GST_C_6	231..292(0.00063)	PF17171, Glutathione S-transferase, C-terminal domain
CsGST21	Arc1p_N_like	230..262(0.14)	PF21972, Nuclear-export cofactor Arc1p
CsGST22	GST_C_2	195..263(1.3e-14)	PF13410, Glutathione S-transferase, C-terminal domain
CsGST22	GST_N_2	40..146(1.4e-08)	PF13409, Glutathione S-transferase, N-terminal domain
CsGST22	GST_C_3	204..268(6.2e-06)	PF14497, Glutathione S-transferase, C-terminal domain
CsGST22	GST_C	189..267(1.3e-05)	PF00043, Glutathione S-transferase, C-terminal domain
CsGST22	GST_C_6	205..266(0.0011)	PF17171, Glutathione S-transferase, C-terminal domain
CsGST22	Arc1p_N_like	204..236(0.14)	PF21972, Nuclear-export cofactor Arc1p
CsGST23	GST_N	3..75(1.2e-18)	PF02798, Glutathione S-transferase, N-terminal domain
CsGST23	GST_N_3	6..76(4.1e-17)	PF13417, Glutathione S-transferase, N-terminal domain
CsGST23	GST_N_2	11..75(1.1e-12)	PF13409, Glutathione S-transferase, N-terminal domain
CsGST23	GST_C_2	117..192(1.4e-08)	PF13410, Glutathione S-transferase, C-terminal domain
CsGST23	GST_C	97..196(4e-07)	PF00043, Glutathione S-transferase, C-terminal domain
CsGST23	GST_C_7	115..174(1.5e-06)	PF22041, Glutathione S-transferase, C-terminal domain
CsGST23	GST_C_3	129..201(0.046)	PF14497, Glutathione S-transferase, C-terminal domain
CsGST24	GST_N	9..79(1e-19)	PF02798, Glutathione S-transferase, N-terminal domain
CsGST24	GST_N_3	10..79(3.7e-16)	PF13417, Glutathione S-transferase, N-terminal domain
CsGST24	GST_N_2	15..79(5.6e-15)	PF13409, Glutathione S-transferase, N-terminal domain
CsGST24	GST_C	125..196(1.3e-09)	PF00043, Glutathione S-transferase, C-terminal domain
CsGST24	GST_C_2	127..188(2.9e-08)	PF13410, Glutathione S-transferase, C-terminal domain
CsGST24	CLIC-like_N	16..80(0.079)	PF22441, CLIC-like N-terminal domain
CsGST24	GST_C_5	133..168(0.21)	PF16865, Glutathione S-transferase, C-terminal domain
CsGST25	GST_N	9..79(8.9e-20)	PF02798, Glutathione S-transferase, N-terminal domain
CsGST25	GST_N_3	10..79(4.7e-16)	PF13417, Glutathione S-transferase, N-terminal domain
CsGST25	GST_N_2	15..79(5.7e-15)	PF13409, Glutathione S-transferase, N-terminal domain
CsGST25	GST_C	124..196(1.2e-11)	PF00043, Glutathione S-transferase, C-terminal domain
CsGST25	GST_C_2	124..188(4.4e-10)	PF13410, Glutathione S-transferase, C-terminal domain
CsGST25	GST_C_3	126..200(0.0023)	PF14497, Glutathione S-transferase, C-terminal domain
CsGST25	GST_C_7	121..167(0.045)	PF22041, Glutathione S-transferase, C-terminal domain
CsGST25	CLIC-like_N	16..80(0.089)	PF22441, CLIC-like N-terminal domain
CsGST25	GST_C_6	134..188(0.13)	PF17171, Glutathione S-transferase, C-terminal domain
CsGST25	GST_C_5	123..186(0.18)	PF16865, Glutathione S-transferase, C-terminal domain
CsGST26	GST_N	9..79(1.2e-19)	PF02798, Glutathione S-transferase, N-terminal domain
CsGST26	GST_N_3	10..79(2.7e-16)	PF13417, Glutathione S-transferase, N-terminal domain
CsGST26	GST_N_2	15..79(5.8e-15)	PF13409, Glutathione S-transferase, N-terminal domain
CsGST26	GST_C	124..196(4.5e-10)	PF00043, Glutathione S-transferase, C-terminal domain
CsGST26	GST_C_2	124..188(7.3e-09)	PF13410, Glutathione S-transferase, C-terminal domain
CsGST26	GST_C_3	126..200(0.027)	PF14497, Glutathione S-transferase, C-terminal domain
CsGST26	CLIC-like_N	16..80(0.038)	PF22441, CLIC-like N-terminal domain
CsGST27	GST_N	1..75(1.3e-14)	PF02798, Glutathione S-transferase, N-terminal domain
CsGST27	GST_N_2	14..75(6.3e-10)	PF13409, Glutathione S-transferase, N-terminal domain
CsGST27	GST_N_3	9..77(3.5e-09)	PF13417, Glutathione S-transferase, N-terminal domain
CsGST27	GST_C_2	144..202(0.0017)	PF13410, Glutathione S-transferase, C-terminal domain
CsGST27	GST_C_3	135..206(0.0014)	PF14497, Glutathione S-transferase, C-terminal domain
CsGST28	GST_N	3..75(2.7e-17)	PF02798, Glutathione S-transferase, N-terminal domain
CsGST28	GST_N_3	6..78(2.7e-16)	PF13417, Glutathione S-transferase, N-terminal domain
CsGST28	GST_N_2	11..75(4.2e-13)	PF13409, Glutathione S-transferase, N-terminal domain
CsGST28	GST_C_7	114..172(1.6e-07)	PF22041, Glutathione S-transferase, C-terminal domain
CsGST28	GST_C_2	117..190(7.2e-07)	PF13410, Glutathione S-transferase, C-terminal domain
CsGST28	GST_C	96..196(4e-06)	PF00043, Glutathione S-transferase, C-terminal domain
CsGST28	GST_C_3	126..202(0.085)	PF14497, Glutathione S-transferase, C-terminal domain
CsGST29	GST_N	3..75(2.7e-17)	PF02798, Glutathione S-transferase, N-terminal domain
CsGST29	GST_N_3	6..78(2.7e-16)	PF13417, Glutathione S-transferase, N-terminal domain
CsGST29	GST_N_2	11..75(4.2e-13)	PF13409, Glutathione S-transferase, N-terminal domain
CsGST29	GST_C_7	114..172(1.6e-07)	PF22041, Glutathione S-transferase, C-terminal domain
CsGST29	GST_C_2	117..190(7.2e-07)	PF13410, Glutathione S-transferase, C-terminal domain
CsGST29	GST_C	99..196(7.1e-06)	PF00043, Glutathione S-transferase, C-terminal domain
CsGST29	GST_C_3	126..202(0.089)	PF14497, Glutathione S-transferase, C-terminal domain
