# Supplementary material for: Genome-wide identification and in silico analysis of GSTs reveals hormone mediated stress response in saffron
Source: Front Plant Sci. 2026 Jan 9;16:1676384. doi: 10.3389/fpls.2025.1676384 (PMC12827570; doi:10.3389/fpls.2025.1676384)
Supplement: Supplementary Table 3 — Motif sequences, logo and widths. [file Table3.xlsx]

## Sheet: Sheet1
Motif Sequences Logo and Widths
Motif #	Motif Sequence	Motif Logo	Width
1	IPVLJHGDKPICESLIIVZYIDEVWEGT		28
2	EGEVKLYGAWASPFVQRCRIALNLKG		26
3	EKSSKGKAFFGGDSIGYLDIALGPYLGWFRAYEK		34
4	PJLPKDPYDRAQARFWAVYIDDKIFPCFT		29
5	MSGAKJLDEAKTPLLASWAEHFCSDAAVKEVMPETDKLIEFAKLLAKYQS		50
6	ANFSJEREYPKLVAWGKRCYZRESVSKTLSDPHKVYEFYGS		41
7	YEFLEZTLGSKSELLLKSNPV		21
8	LRFAPTBEARAEAMAQLLEGLQLLEGAF		28
9	WVYDGINNGVYKCGFAKKQGPYDEAVEKLYQALDKCEEJLSKDRYICGNT		50
10	RSJRELYELARQNYSGKYSVPVLWDKKLKTIVSNESAEIIR		41
