# Supplementary material for: Genome-wide identification and in silico analysis of GSTs reveals hormone mediated stress response in saffron
Source: Front Plant Sci. 2026 Jan 9;16:1676384. doi: 10.3389/fpls.2025.1676384 (PMC12827570; doi:10.3389/fpls.2025.1676384)
Supplement: Supplementary Table 4 — Evolutionary analysis of GST gene family in Crocus sativus. [file Table4.xlsx]

## Sheet: Sheet1
Evolutionary Analysis of GST Gene Family in Crocus sativus
Paralog 1	Paralog 2	KS	KA	ka/ks	Type of Mutation/Evolution
CsGST12	CsGST18	0.013399195151557058	0.027526025137820945	0.48678278409135334	Purifying Selection
CsGST21	CsGST22	0.006798143076955497	0.033740629177409415	0.20148240393534517	Purifying Selection
CsGST19	CsGST20	0.0037494219629067033	0.012994369445308282	0.2885420472834456	Purifying Selection
CsGST4	CsGST5	0.006157038170299509	0.052166594554612505	0.11802645395711596	Purifying Selection
CsGST16	CsGST17	0.006958992167326501	0.018913531824938837	0.3679372119251982	Purifying Selection
CsGST2	CsGST3	0.0019607854305531153	0.03290001157918634	0.05959832037851241	Purifying Selection
CsGST24	CsGST25	0.015597637700553484	0.048939897345684755	0.3187100616574709	Purifying Selection
CsGST10	CsGST11	0.009383919727132636	0.040872768826609784	0.22958854994485556	Purifying Selection
CsGST7	CsGST9	0.08607780497262973	0.18769300929753058	0.4586095416914509	Purifying Selection
CsGST6	CsGST23	0.003809532000015667	0.019651779295518056	0.19385175981924954	Purifying Selection
CsGST28	CsGST29	0.0019436356844745024	0.025948534055925628	0.07490348704421906	Purifying Selection
