# Supplementary material for: Genome-wide identification and in silico analysis of GSTs reveals hormone mediated stress response in saffron
Source: Front Plant Sci. 2026 Jan 9;16:1676384. doi: 10.3389/fpls.2025.1676384 (PMC12827570; doi:10.3389/fpls.2025.1676384)
Supplement: Supplementary Table 6 — Overview of CsGST proteins. [file Table6.xlsx]

## Sheet: Sheet1
Overview of CsGST Proteins
Gene ID	Gene Name	Molecular weight	Theoretical pI	GRAVY	Subcellular Localization
Csativus04128.1	CsGST1	25160.8	5.33	-0.273	Cytoplasmic
Csativus04129.1	CsGST2	24883.5	5.98	-0.263	Mitochondrial/Cytoplasmic
Csativus04138.1	CsGST3	24855.5	5.98	-0.26	Mitochondrial/Cytoplasmic
Csativus10368.1	CsGST4	24023.5	6.08	-0.08	Mitochondrial/Cytoplasmic/Chloroplast
Csativus10416.1	CsGST5	24068.5	6.08	-0.078	Mitochondrial/Cytoplasmic
Csativus17121.1	CsGST6	25121.2	5.38	0.016	Cytoplasmic/Chloroplast
Csativus17122.1	CsGST7	24981.1	6.76	0.064	Cytoplasmic/Chloroplast
Csativus18365.1	CsGST8	27514.4	5.26	-0.382	Mitochondrial/Cytoplasmic
Csativus27727.1	CsGST9	24909.7	6	-0.122	Cytoplasmic/Chloroplast
Csativus27729.1	CsGST10	26057.3	5.86	-0.078	Cytoplasmic
Csativus27753.1	CsGST11	26243.6	7.56	-0.109	Cytoplasmic
Csativus35018.1	CsGST12	37244.9	5.9	-0.55	Nuclear/Mitochondrial
Csativus35622.1	CsGST13	25496.4	5.92	-0.25	Cytoplasmic
Csativus35627.1	CsGST14	25498.4	5.92	-0.269	Cytoplasmic
Csativus35632.1	CsGST15	25480.4	5.92	-0.238	Cytoplasmic
Csativus37655.1	CsGST16	35667.9	7.1	-0.325	Mitochondrial
Csativus37658.1	CsGST17	37873.4	8.3	-0.333	Mitochondrial
Csativus37944.1	CsGST18	40369.6	6.38	-0.48	Nuclear/Mitochondrial/PlasmaMembrane
Csativus40192.1	CsGST19	26356.5	7.74	-0.21	Cytoplasmic
Csativus40194.1	CsGST20	26321.5	8.61	-0.207	Cytoplasmic
Csativus44641.1	CsGST21	39368.7	6.8	-0.442	Cytoplasmic
Csativus44642.1	CsGST22	36358.1	6.17	-0.48	Mitochondrial/Cytoplasmic
Csativus46313.1	CsGST23	25074.1	5.35	0.011	Cytoplasmic
Csativus47447.1	CsGST24	25512.5	6.15	-0.232	Cytoplasmic
Csativus47456.1	CsGST25	25438.4	6.16	-0.268	Cytoplasmic
Csativus47470.1	CsGST26	23983.7	6.14	-0.281	Cytoplasmic
Csativus50965.1	CsGST27	25923.8	5.76	-0.162	Cytoplasmic
Csativus53635.1	CsGST28	24838.7	5.38	-0.011	Cytoplasmic/Chloroplast
Csativus53807.1	CsGST29	24868.7	5.38	-0.022	Cytoplasmic/Chloroplast
