# Supplementary material for: Genome-wide identification and in silico analysis of GSTs reveals hormone mediated stress response in saffron
Source: Front Plant Sci. 2026 Jan 9;16:1676384. doi: 10.3389/fpls.2025.1676384 (PMC12827570; doi:10.3389/fpls.2025.1676384)
Supplement: Supplementary Table 7 — Cis-acting regulatory elements in CsGST promoters. [file Table7.xlsx]

## Sheet: Sheet1
Cis-Acting Regulatory Elements in CsGST Promoters
Category	Motif Type	Total Instances	Genes Containing Element	Functional Role
Hormone-Responsive		456
MeJA-responsiveness	CGTCA-motif, TGACG-motif	236 (118+118)	29	Methyl jasmonate-mediated stress response
Abscisic acid responsiveness	ABRE	120	27	Abscisic acid-mediated stress response
Gibberellin-responsive	GARE-motif, P-box, TATC-box	34 (6+10+18)	20	Gibberellin-mediated regulation
Salicylic acid responsiveness	SARE, TCA-element	29 (2+27)	15	Salicylic acid-mediated defense response
Auxin-responsive	GC-motif	17	10	Auxin-mediated growth and stress response
Ethylene-responsive	AACA-motif, GCN4-motif	20 (4+16)	12	Ethylene-mediated stress response
Stress-Responsive		156
Anaerobic induction	ARE, TGA-box	76 (75+1)	25	Anaerobic stress response
Drought inducibility (MYB)	MBS	26	18	Drought stress response
Defense/stress responsiveness	LTR, TC-rich repeats	54 (44+10)	24	General stress and defense response
Light-Responsive		364
Light responsiveness	G-box, Box 4, GT1-motif, etc.	364	28	Light-mediated regulation
Other Regulatory Elements		68
MYB binding sites	MRE, MBSI, CCAAT-box	52(22+2+28)	20	General regulation, flavonoid synthesis
AT-rich DNA binding protein site	AT-rich element	1	1	DNA binding protein interaction
Cell cycle regulation	MSA-like	1	1	Cell cycle regulation
Conserved DNA module array (CMA3)	3-AF3 binding site	2	2	Conserved regulatory module
